# Supplementary material for: Practical Design of 3,6-Di-tert-butyldiphenyldibenzofulvene Derivatives with Enhanced Aggregation-Induced Emission
Source: ACS Appl Opt Mater. 2022 Nov 10;1(1):340–53. doi: 10.1021/acsaom.2c00067 (PMC9903363; doi:10.1021/acsaom.2c00067)
Supplement: Supplementary file 1 — ot2c00067_si_001.cif [file ot2c00067_si_001.cif]

#######################################################################
#
#                 Cambridge Crystallographic Data Centre
#                                CCDC 
#
#######################################################################
#
# If this CIF has been generated from an entry in the Cambridge 
# Structural Database, then it will include bibliographic, chemical, 
# crystal, experimental, refinement or atomic coordinate data resulting 
# from the CCDC's data processing and validation procedures.
#
#######################################################################

data_ssmc33_a_pl_tw
_symmetry_cell_setting           triclinic
_symmetry_space_group_name_H-M   'P -1'
_symmetry_Int_Tables_number      2
_space_group_name_Hall           '-P 1'
loop_
_symmetry_equiv_pos_site_id
_symmetry_equiv_pos_as_xyz
1 x,y,z
2 -x,-y,-z
_cell_length_a                   9.8280(14)
_cell_length_b                   11.8179(17)
_cell_length_c                   12.084(2)
_cell_angle_alpha                84.514(11)
_cell_angle_beta                 71.237(11)
_cell_angle_gamma                89.341(11)
_cell_volume                     1322.56
loop_
_atom_site_label
_atom_site_type_symbol
_atom_site_fract_x
_atom_site_fract_y
_atom_site_fract_z
C35 C 0.3938(8) 0.8051(5) 0.3453(6)
H35 H 0.480415 0.845967 0.319571
C36 C 0.1538(10) 0.5995(5) 0.8863(6)
H36 H 0.134951 0.614829 0.963832
C37 C 0.3810(6) 0.7029(5) 0.4133(5)
H37 H 0.459568 0.675609 0.433883
C38 C 0.2925(9) 0.5875(5) 0.8156(6)
H38 H 0.368274 0.594549 0.845029
C39 C 0.2413(5) 0.5336(4) 0.5299(5)
C40 C 0.3382(6) 0.4108(4) 0.1625(5)
H40 H 0.351916 0.455546 0.091995
C41 C 0.1518(8) 0.7864(6) 0.3530(6)
H41 H 0.073075 0.814127 0.333008
C42 C 0.3703(14) 0.3102(8) -0.0536(7)
H42A H 0.385034 0.266406 -0.119312
H42B H 0.439392 0.371860 -0.074731
H42C H 0.275057 0.339946 -0.031962
C43 C 0.0733(7) 0.5680(5) 0.7259(5)
H43 H -0.002370 0.563688 0.695885
C44 C 0.3880(7) 0.2372(5) 0.0461(5)
C45 C 0.2776(10) 0.8462(5) 0.3158(6)
H45 H 0.285286 0.915288 0.270135
C46 C 0.1409(7) 0.6845(5) 0.4205(5)
H46 H 0.053991 0.644095 0.446177
C47 C 0.1911(6) 0.1771(4) 0.7293(5)
H47 H 0.168782 0.159298 0.809861
C48 C 0.2884(5) 0.2805(4) 0.3715(4)
C49 C 0.2111(6) 0.5536(4) 0.6544(5)
C50 C 0.2363(5) 0.3184(4) 0.5657(4)
C51 C 0.2835(5) 0.3988(4) 0.3708(4)
C52 C 0.1969(8) -0.0373(4) 0.7061(5)
C53 C 0.2578(6) 0.2302(4) 0.4921(4)
C54 C 0.2523(5) 0.4294(4) 0.4932(4)
C55 C 0.0916(10) -0.0973(6) 0.6615(7)
H55A H -0.002397 -0.066618 0.692931
H55B H 0.088425 -0.177187 0.686191
H55C H 0.122158 -0.086043 0.577320
C56 C 0.2467(6) 0.1184(4) 0.5371(5)
H56 H 0.262924 0.061673 0.486291
C57 C 0.3195(7) 0.5648(5) 0.7010(5)
H57 H 0.414049 0.556913 0.653819
C58 C 0.3475(6) 0.2934(4) 0.1603(4)
C59 C 0.0446(8) 0.5891(6) 0.8425(6)
H59 H -0.049842 0.595937 0.890431
C60 C 0.1460(11) -0.0525(5) 0.8391(6)
H60A H 0.137025 -0.132166 0.865496
H60B H 0.054310 -0.017674 0.868679
H60C H 0.214337 -0.017406 0.867346
C61 C 0.3097(6) 0.4642(4) 0.2644(5)
H61 H 0.308066 0.543126 0.261390
C62 C 0.3424(10) -0.0927(6) 0.6592(8)
H62A H 0.377036 -0.079678 0.575085
H62B H 0.332324 -0.173010 0.682209
H62C H 0.409381 -0.060339 0.690809
C63 C 0.2116(6) 0.0883(4) 0.6568(5)
C64 C 0.2554(6) 0.6409(4) 0.4510(5)
C65 C 0.3197(6) 0.2293(4) 0.2681(4)
H65 H 0.322274 0.150441 0.270813
C66 C 0.2027(6) 0.2900(4) 0.6851(5)
H66 H 0.187977 0.346768 0.735724
C67 C 0.5422(12) 0.2085(15) 0.0148(10)
H67A H 0.557719 0.160144 0.077897
H67B H 0.599033 0.277092 0.001343
H67C H 0.569731 0.169833 -0.055222
C68 C 0.3054(17) 0.1332(9) 0.0579(8)
H68A H 0.207682 0.151547 0.064923
H68B H 0.307593 0.086360 0.126636
H68C H 0.346090 0.092993 -0.010220

#END
